# Supplementary material for: A Novel Instrument for Measuring Older People’s Attitudes Toward Technology (TechPH): Development and Validation
Source: J Med Internet Res. 2019 May 23;21(5):e13951. doi: 10.2196/13951 (PMC6552448; doi:10.2196/13951)
Supplement: Multimedia Appendix 1 [file jmir_v21i5e13951_app1.xlsx]

## Sheet: Multimedia1
Resulting Categories and items		Seebauer, Sebastian, Regina Stolz, and Martin Berger. 2015. “Technophilia as a Driver for Using Advanced Traveler Information Systems.” Transportation Research Part C: Emerging Technologies 60 (November). Elsevier: 498–510.	Donat, Elisabeth, Roman Brandtweiner, and Johann Kerschbaum. 2009. “Attitudes and the Digital Divide: Attitude Measurement as Instrument to Predict Internet Usage.” Informing Science: The International Journal of an Emerging Transdiscipline 12 (1). Informing Science Institute: 37–56.	Steinerman, J. R., R. B. Lipton, B. D. Rapkin, B. R. Quaranto, and C. E. Schwartz. 2013. “Factors Associated with Openness to Research Participation in an Aging Community: The Importance of Technophilia and Social Cohesion.” Gerontechnology: International Journal on the Fundamental Aspects of Technology to Serve the Ageing Society 11 (4). https://doi.org/10.4017/gt.2013.11.4.012.00.	Neyer, Franz J., Juliane Felber, and Claudia Gebhardt. 2012. “Entwicklung Und Validierung Einer Kurzskala Zur Erfassung von Technikbereitschaft.” Diagnostica 58 (2). Hogrefe Verlag: 87–99.	Edison, Steve W., and Gary L. Geissler. 2003. “Measuring Attitudes towards General Technology: Antecedents, Hypotheses and Scale Development.” Journal of Targeting, Measurement and Analysis for Marketing 12 (2). Palgrave Macmillan: 137–56.	Karrer, Katja, Charlotte Glaser, Caroline Clemens, and Carmen Bruder. 2009. “Technikaffinität Erfassen--Der Fragebogen TA-EG.” Der Mensch Im Mittelpunkt Technischer Systeme 8. VDI Verlag Düsseldorf, Germany: 196–201.	Claßen, Katrin. 2013. “Zur Psychologie von Technikakzeptanz im höheren Lebensalter: Die Rolle von Technikgenerationen.” archiv.ub.uni-heidelberg.de. https://doi.org/10.11588/heidok.00014295.	Martínez-Córcoles, Mario, Mare Teichmann, and Mart Murdvee. 2017. “Assessing Technophobia and Technophilia: Development and Validation of a Questionnaire.” Technology in Society 51 (November): 183–88.
									No Full Data
TechPH Technophilia/Technophobia		Technophilia	Technophilia	Technophilia (inclination toward technology)	Technology comittment (Technikbereitschaft)	Affinity for technology	Affinity for technology	Attitudes towards technology
Emotional		Behavioral	Technophilia	Technophilia	Technology acceptance	Affinity	Enthusiasm	Experience of technology
Today, the technological progress is so fast that it's hard for me to keep up.		I know well how to handle these technologies	It’s just fun to try new things	I feel comfortable with computers	I am very curious about new technical developments. (Item 1)	Technology is my friend . . .	I like to inform myself about electronic devices, even if I have no intention to buy.	I have always had a lot to do with technology in my life.
I think it's fun with new technological gadgets		I like to deal more thoroughly with these technological products than their basic functions would require	Technology makes life easier.	Learning about computers is a worthwhile and necessary activity	I quickly enjoy new technical developments. (Item 2)	I enjoy learning new computer programs and hearing about new technologies.	I love to own new electronic devices.	A job related to technology would not have been for me.
Personal Gain		I do not wish to bother myself with the complicated mode of operation of these technologies	Technophobia	In the past, computers have made my everyday life far simpler	I am always interested in using the latest technical equipment. (Item 3)	People expect me to know about technology and I don’t want to let them down.	I am thrilled when a new electronic device comes onto the market.	I avoided using technology wherever I could.
Using technology makes life easier for me		Emotional	I’m afraid of technical things.	I usually get frustrated when using a computer	If I had the opportunity, I would use technical products much more often than I currently do. (Item 4)	If I am given an assignment that requires that I learn to use a new program or how to use a machine, I usually succeed.	I like to go to the specialized trade for electronic devices.	I have always been interested in owning the latest technical equipment.
Openess/Curiosity		Modern communication technologies make me enthusiastic	I always rely on well-tried things in my life.		Technical competence	I relate well to technology and machines.	I enjoy trying out an electronic device.	Complicated technology has mostly unsettled me.
I would have dared to try new technical gadgets to a greater extent if I had had more support and help than I have today		I have fun playing around with such technological devices	Today everything changes so fast that I can’t get along with it.		When dealing with modern technology, I am often afraid to fail. (Item 5)	I am comfortable learning new technology.	Competence	I would have liked or would have learned to operate computers.
I like to acquire the latest models or updates		Cognitive			For me, the handling of technical innovations usually represents an excessive demand. (Item 6)	I know how to deal with technological malfunctions or problems.	I know most of the features of the electronic devices that I own.	I have always been interested in learning how to handle new or improved equipment.
Competence		I have always been very interested in the technological functionality of these devices			I am afraid of breaking new technical gadgets rather than using them properly. (Item 7)	Solving a technological problem seems like a fun challenge.	I have (or would have) problems understanding what I read in electronic and computer magazines.	I deliberately decide against the use of certain technology.
I am sometimes afraid of not knowing how to use the new technical gadgets.		I am very interested in these technologies			I find the handling of new technology difficult - I just cannot manage it most of the time. (Item 8)	I find most technology easy to learn.	It's easy for me to learn to operate an electronic device.	I allow myself the luxury not to use certain technology (e.g., mobile phone, computer).
General attitudes (societal level not individual)		General technology-related values			Technology control beliefs (Technikkontrollüberzeugungen)	I feel as up-to-date on technology as my peers.	I know a lot about electronic devices.	Attitudes towards technology
People who do not have access to the Internet have a real disadvantage because of all that they are missing out on.		The progress of technology makes life more complicated for common people			Whether I am successful in the application of modern technology depends essentially on me. (Item 9)		Positive Attitude	Technology threatens man more than it benefits him.
Too much technology makes society vulnerable		All things considered, technology is rather a blessing than a curse for humanity			It is in my hands whether I succeed in the use of new technical developments - with chance or luck has it little to do. (Item 10)		Electronic devices help to get information.	The technical progress has brought the people mostly good.
		Social norms towards ICT			If I have difficulties in dealing with technology, ultimately it depends on me alone that I solve them. (Item 11)		Electronic devices enable a high standard of living.	Technical progress is needed, so you have to come to terms with disadvantages.
		Among people close to me it goes without saying that one should use a cell phone or the Internet			What happens when I engage in new technical developments is ultimately under my control. (Item 12)		Electronic devices increase security.	Many problems caused by technology are handled by other techniques.
		Most people who are important for me think that one should use a cell phone or the Internet					Electronic devices make you independent.	If we want to maintain our current standard of living, you have to keep up with technological development, whether you like it or not.
							Electronic devices make everyday life easier for me.	Technology is an indispensable part of my life.
							Negative Attitude
							Electronic devices reduce personal contact between people.
							Electronic devices cause stress.
							Electronic devices make you sick.
							Electronic devices make much more complicated.
							Electronic devices lead to mental depletion.
